# Supplementary material for: Grapevine–Downy Mildew Rendezvous: Proteome Analysis of the First Hours of an Incompatible Interaction
Source: Plants (Basel). 2020 Nov 5;9(11):1498. doi: 10.3390/plants9111498 (PMC7694532; doi:10.3390/plants9111498)
Supplement: Supplementary file 1 [file plants-09-01498-s001.zip]

Archive with 1 entries (1 files):
- plants-976397-supplementary.xlsx
